# Supplementary material for: Bacterial Community Survey of Wolbachia-Infected Parthenogenetic Parasitoid Trichogramma pretiosum (Hymenoptera: Trichogrammatidae) Treated with Antibiotics and High Temperature
Source: Int J Mol Sci. 2023 May 8;24(9):8448. doi: 10.3390/ijms24098448 (PMC10179479; doi:10.3390/ijms24098448)
Supplement: Supplementary file 1 [file ijms-24-08448-s001.zip › Supplementary Table S1.xlsx]

## Sheet: Table S1
Sample name	Raw Reads numbers	Clean Reads numbers	Read Utilization Ratio percent（%）	Total Pairs Read numbers	Connect Tag numbers	Connect Ratio percent（%）	Average Length
TPW-H-F: T. pretiosom female fed with honey water	70926*2	68666*2	96.81	68666	68615	99.93	404
TPW-H-F: T. pretiosom female fed with honey water	58471*2	56646*2	96.88	56646	56577	99.88	404
TPW-H-F: T. pretiosom female fed with honey water	70451*2	68606*2	97.38	68606	68559	99.93	405
TPW-S-F: T. pretiosom female fed with sulfadiazine	71088*2	68710*2	96.66	68710	68588	99.82	419
TPW-S-F: T. pretiosom female fed with sulfadiazine	70958*2	68783*2	96.94	68783	68702	99.88	415
TPW-S-F: T. pretiosom female fed with sulfadiazine	71395*2	68968*2	96.6	68968	68846	99.82	418
TPW-TH-F: T. pretiosom female fed with tetracycline hydrochloride	80248*2	60713*2	75.66	60, 713	60, 202	99.16	253
TPW-HT-F: T. pretiosom female fed with high temperature	63578*2	61530*2	96.78	61, 530	60, 659	98.58	252
TPW-S-M: T. pretiosom male fed with sulfadiazine	70763*2	68092*2	96.22	61738	61643	99.85	420
TPW-S-M: T. pretiosom male fed with sulfadiazine	64133*2	61738*2	96.27	68307	68200	99.84	426
TPW-S-M: T. pretiosom male fed with sulfadiazine	70651*2	68307*2	96.68	68092	67983	99.84	427
Sample name	Total pairs read numbers	Connect tag numbers	Connect ratio percent (%)	Average length
TPW-H-F	64, 639	64, 583	99.91	404
TPW-S-F	68, 820	68, 712	99.84	417
TPW-TH-F	60, 713	60, 202	99.16	253
TPW-HT-F	61, 530	60, 659	98.58	252
TPW-S-M	66, 045	65, 942	99.84	424
Total	321747	320098	497.33	1750
