# Supplementary material for: Bacterial Community Survey of Wolbachia-Infected Parthenogenetic Parasitoid Trichogramma pretiosum (Hymenoptera: Trichogrammatidae) Treated with Antibiotics and High Temperature
Source: Int J Mol Sci. 2023 May 8;24(9):8448. doi: 10.3390/ijms24098448 (PMC10179479; doi:10.3390/ijms24098448)
Supplement: Supplementary file 1 [file ijms-24-08448-s001.zip › Supplementary Table S2.xlsx]

## Sheet: Supplementary Table S2
OUTs	TPW-H-F	TPW-H-F	TPW-H-F	TPW-S-F	TPW-S-F	TPW-S-F	TPW-S-M	TPW-S-M	TPW-S-M	TPW-HT-F	TPW-TH-F
1	62741	54207	60241	14447	32128	26703	183	332	0	23958	5001
2	115	145	848	23863	21353	29350	47580	26014	40043	6	206
3	0	0	0	418	60	0	1	1994	231	83	1889
4	0	0	0	293	0	0	0	1606	78	7	3023
5	0	0	1	1975	0	0	0	1174	0	74	1437
6	0	0	69	753	683	588	2979	1189	1220	34	1030
7	22	15	0	358	1419	1183	1565	1094	781	27	400
8	0	0	56	575	349	283	1758	831	915	0	424
9	0	3	1	0	0	0	0	0	1328	0	0
10	0	0	0	308	30	0	0	1001	0	18	343
11	0	0	0	1000	508	0	0	1094	0	11	673
12	0	0	0	1558	0	0	0	195	0	0	0
13	4	19	129	6	46	49	1356	311	0	25	606
14	0	0	0	1458	83	0	0	2184	0	80	926
15	1	0	71	647	325	562	839	339	952	0	13
16	0	0	0	1259	216	0	0	1640	0	0	0
17	25	0	0	896	0	0	0	708	218	14	757
18	0	0	0	639	0	0	0	757	0	7	151
19	0	0	0	654	0	0	0	741	0	6	380
20	0	0	0	220	0	0	0	316	690	3	56
21	189	56	798	0	0	348	163	75	165	68	213
22	0	0	0	336	3	1	0	1103	0	0	0
23	0	0	0	0	656	347	0	0	0	2	153
24	0	102	185	790	206	337	91	540	429	19	402
25	0	0	0	0	0	0	0	623	0	0	290
26	0	0	0	76	338	0	0	724	0	0	0
27	0	0	348	740	0	0	0	905	0	0	0
28	0	47	60	0	0	11	0	87	622	0	10
29	0	0	0	0	0	0	580	0	0	15	237
30	45	960	329	5	397	436	46	0	748	0	236
31	0	0	153	28	0	0	0	235	503	1	0
32	0	0	0	993	370	52	29	179	0	5	0
33	0	2	0	89	160	0	132	387	721	0	0
34	0	0	0	43	1	0	0	470	0	0	0
35	0	0	0	393	0	0	0	443	227	4	220
36	0	0	0	480	0	0	0	225	0	0	0
37	0	0	0	0	0	0	0	0	428	0	272
38	0	0	0	418	305	0	0	179	0	17	195
39	0	0	0	53	46	0	0	407	0	4	140
40	0	0	0	368	0	0	0	61	0	0	0
41	0	0	0	0	0	0	0	0	383	0	0
42	0	0	0	0	0	0	0	384	0	0	0
43	0	0	0	12	1	0	1	8	368	6	57
44	0	0	0	0	0	370	142	193	0	8	0
45	0	344	0	0	0	0	0	0	0	4	2
46	66	28	0	0	172	356	0	94	0	0	0
47	0	42	361	0	103	16	121	0	234	0	0
48	0	0	0	0	0	0	0	0	360	6	0
49	0	0	0	118	88	0	0	380	0	2	181
50	0	0	0	0	0	0	0	0	350	13	72
51	0	0	0	340	0	0	0	0	0	8	0
52	0	0	0	0	0	0	0	0	330	1	0
53	0	0	0	0	0	0	325	0	0	5	97
54	0	0	0	19	0	135	51	55	337	0	0
55	0	0	0	314	0	0	0	655	0	0	166
56	0	1	0	0	0	0	0	0	325	0	0
57	0	0	0	240	177	0	0	733	628	0	0
58	0	0	0	147	50	334	1	81	173	0	159
59	0	0	0	0	0	0	0	0	334	0	45
60	0	0	0	20	0	0	0	316	0	0	0
61	0	0	0	0	0	0	1	307	0	6	102
62	0	0	0	0	0	0	3	0	290	0	0
63	0	0	0	170	336	0	311	85	2	2	0
64	0	0	0	0	0	0	0	0	316	0	144
65	0	0	0	195	36	0	0	392	0	0	0
66	0	0	0	117	0	94	0	0	306	0	0
67	0	0	0	0	0	0	0	0	301	0	0
68	0	0	0	0	185	0	0	282	0	0	0
69	0	0	0	0	0	0	0	0	260	17	206
70	0	0	42	35	272	130	0	20	0	0	0
71	0	0	1	0	0	0	0	0	267	0	0
72	0	0	2	0	0	0	0	0	270	2	0
73	0	0	0	0	0	0	0	0	257	6	125
74	0	0	0	28	255	0	0	75	0	0	141
75	0	0	0	0	0	0	0	0	252	0	0
76	0	0	0	0	0	0	0	0	256	9	133
77	0	0	0	0	0	0	462	0	0	0	0
78	0	0	0	0	0	0	0	0	243	0	129
79	0	0	0	8	0	0	0	239	0	4	0
80	0	0	0	0	235	0	0	0	0	0	139
81	0	0	0	231	0	20	0	1	0	0	129
82	0	0	0	0	0	0	0	0	232	2	54
83	81	135	0	51	220	0	0	0	62	0	218
84	0	0	0	0	0	0	0	0	233	12	126
85	0	0	0	315	48	1	0	179	119	0	0
86	0	0	0	263	0	0	0	424	0	0	0
87	0	0	0	0	0	0	215	0	0	0	0
88	0	0	0	0	0	0	250	0	0	0	0
89	0	0	0	207	0	0	0	62	0	0	0
90	0	0	0	0	0	1	0	34	210	0	0
91	0	0	0	0	0	191	0	0	0	0	0
92	1	0	0	0	0	0	0	0	204	0	0
93	0	1	5	0	0	0	0	0	330	0	0
94	0	0	0	0	0	0	196	0	0	4	0
95	40	202	0	0	0	0	83	0	0	0	0
96	0	0	0	79	0	0	0	210	0	0	0
97	0	0	0	0	0	185	0	0	0	7	22
98	0	0	0	0	0	0	0	175	0	0	108
99	0	0	0	0	54	0	275	0	0	0	0
100	0	0	0	236	0	0	0	162	0	0	114
101	0	0	0	78	0	0	0	196	0	0	0
102	0	1	0	0	0	0	0	0	176	0	101
103	0	0	0	0	0	174	20	0	0	0	0
104	0	0	0	0	162	0	0	0	0	2	0
105	62	0	118	0	0	161	69	17	137	0	97
106	11	1	0	101	0	163	81	60	178	0	107
107	0	0	0	0	0	163	0	0	0	0	0
108	93	0	39	3	84	268	122	16	108	0	0
109	0	0	0	148	0	0	0	11	0	0	94
110	0	0	0	0	11	156	0	55	1	1	22
111	0	0	0	144	0	0	0	0	104	0	63
112	0	0	0	67	0	0	0	139	0	0	47
113	0	0	0	0	0	145	0	0	0	0	0
114	0	0	0	0	0	0	0	0	149	2	84
115	0	0	153	0	0	0	0	0	0	0	0
116	0	0	0	6	0	0	0	172	0	0	0
117	0	3	1	0	0	0	0	0	144	1	0
118	0	0	0	0	0	0	128	0	0	0	160
119	0	0	0	141	0	102	12	0	0	1	87
120	0	0	0	0	0	0	0	139	0	10	238
121	0	0	0	0	0	0	0	131	0	1	81
122	0	0	0	132	0	0	0	0	0	0	216
123	0	0	0	0	0	0	135	0	0	0	0
124	0	0	0	0	0	0	0	0	134	2	87
125	0	0	0	20	0	0	0	140	0	0	80
126	0	0	0	0	128	0	0	0	0	0	0
127	0	0	0	0	0	0	0	128	55	0	0
128	0	0	0	12	0	0	131	11	0	0	79
129	19	0	56	129	114	0	0	0	48	0	0
130	0	0	0	0	0	0	0	0	127	0	0
131	8	2	0	0	0	120	81	2	0	0	0
132	0	0	0	0	0	0	0	0	118	0	0
133	0	0	0	0	0	0	0	0	124	0	0
134	0	0	0	0	0	0	0	119	0	0	68
135	0	0	0	119	1	0	0	171	0	0	0
136	0	0	0	118	0	0	0	24	0	0	0
137	0	0	0	0	0	0	109	0	0	0	63
138	0	0	0	0	0	0	0	211	0	9	66
139	0	0	0	0	0	0	0	122	0	0	0
140	0	0	0	109	0	0	0	45	0	4	0
141	0	0	0	22	0	0	0	101	0	0	0
142	0	0	0	0	0	0	0	0	105	2	0
143	109	0	0	0	0	0	0	0	0	0	0
144	0	0	0	0	0	0	0	0	111	0	0
145	0	5	2	0	0	0	0	0	114	0	0
146	0	1	0	0	0	0	0	105	0	0	57
147	0	0	0	27	30	0	0	119	122	0	56
148	0	0	0	0	0	0	0	104	0	0	0
149	0	0	0	0	0	0	0	0	103	0	57
150	0	0	0	0	0	0	0	98	0	0	54
151	0	0	111	0	0	0	0	0	0	0	0
152	0	0	0	95	0	0	0	0	0	0	34
153	0	0	0	0	0	0	0	0	106	0	0
154	0	0	0	0	0	0	96	0	0	0	52
155	0	0	0	106	0	0	0	0	0	0	0
156	0	46	0	152	0	0	0	257	0	0	0
157	0	0	0	0	0	0	48	91	0	0	0
158	0	0	0	0	0	122	0	98	0	3	66
159	0	0	0	216	0	0	0	135	0	0	0
160	0	0	0	75	0	0	0	99	0	0	39
161	0	0	0	0	0	0	82	0	0	0	0
162	0	0	0	71	0	0	0	22	83	0	0
163	0	0	0	78	0	0	0	0	0	0	60
164	0	0	0	0	0	0	85	0	0	0	35
165	0	0	0	0	0	0	0	51	84	0	35
166	0	0	0	0	0	0	0	83	0	0	34
167	0	0	0	83	0	0	0	3	0	0	31
168	0	0	0	0	0	0	0	74	0	0	0
169	0	0	0	0	0	0	0	0	78	0	0
170	0	0	0	0	0	0	80	0	0	3	24
171	0	0	0	109	0	0	0	0	0	0	21
172	11	4	2	2	90	0	11	28	0	0	0
173	0	0	0	0	0	0	0	82	0	4	0
174	0	0	0	0	0	0	0	0	77	1	0
175	0	0	77	0	0	0	0	0	0	0	0
176	0	0	0	75	0	0	0	65	0	0	0
177	0	0	0	1	0	0	78	0	0	16	0
178	0	0	0	0	0	0	70	0	0	0	0
179	0	0	0	0	0	76	0	0	0	0	11
180	0	0	0	69	0	0	0	0	0	1	0
181	44	0	0	24	0	0	0	145	0	0	0
182	0	0	0	88	0	0	14	0	0	8	0
183	0	0	0	36	0	34	65	65	0	7	0
184	0	0	0	0	0	0	0	0	62	0	0
185	0	1	1	1	0	0	59	0	0	5	0
186	0	0	0	0	0	0	0	67	0	0	0
187	0	0	0	67	0	0	0	0	0	6	0
188	0	0	0	0	0	0	52	0	0	8	0
189	0	0	0	0	57	0	0	15	0	13	0
190	0	0	0	0	0	0	0	63	0	0	4
191	0	0	0	55	0	0	0	0	0	6	0
192	0	0	51	0	0	0	0	0	0	4	0
193	0	0	0	0	0	0	0	0	66	4	0
194	0	0	0	0	0	0	56	0	0	5	0
195	0	0	0	53	0	0	0	16	0	1	0
196	41	0	0	7	14	0	0	0	49	5	0
197	107	0	0	26	0	0	0	0	0	4	0
198	0	0	0	512	33	0	0	608	0	4	0
199	26	49	0	0	2	2	0	0	0	5	0
200	0	0	47	0	0	0	0	0	0	5	0
201	0	0	0	0	0	51	0	0	0	3	0
202	0	44	0	0	0	0	0	0	0	3	0
203	0	0	0	0	0	0	0	46	0	0	0
204	0	0	0	44	0	0	0	28	0	0	0
205	0	0	0	0	0	39	0	0	0	3	0
206	0	0	0	41	0	0	0	0	0	4	0
207	0	0	0	0	0	0	0	36	0	3	0
208	0	0	0	0	39	0	0	0	0	3	0
209	0	0	0	0	0	0	38	0	0	3	0
210	0	0	0	38	0	0	0	0	0	0	0
211	0	0	0	36	0	0	0	0	0	0	0
212	0	0	0	0	0	0	0	52	0	3	0
213	0	0	0	3	0	0	0	37	0	3	0
214	0	0	0	40	0	0	31	0	0	2	0
215	0	0	0	0	0	0	34	0	0	3	0
216	0	0	0	0	0	0	0	42	0	0	0
217	0	0	0	16	33	0	1	0	0	3	0
218	0	0	0	45	0	0	0	192	0	2	0
219	1	0	0	0	0	0	54	0	0	2	0
220	0	0	0	0	0	0	44	0	0	2	0
221	0	0	0	29	0	0	0	0	0	2	0
222	0	0	0	0	0	0	0	0	31	2	0
223	0	0	0	0	0	0	34	0	0	2	0
224	0	0	0	0	0	0	30	0	0	2	0
225	0	0	0	0	0	0	0	0	26	0	0
226	0	0	0	28	0	0	0	0	0	0	0
227	0	0	0	24	0	0	0	0	0	0	0
228	21	0	0	0	0	0	0	0	0	2	0
229	24	0	0	0	0	0	0	0	0	0	0
230	0	0	0	0	25	0	0	0	0	2	0
231	0	0	0	20	0	0	0	0	0	2	0
232	0	0	0	0	0	0	0	24	0	2	0
233	0	0	0	0	0	0	27	0	0	0	0
234	0	1	0	0	0	0	0	0	23	3	0
235	0	0	0	11	0	0	0	22	66	0	0
236	0	0	0	0	0	0	18	0	0	0	0
237	0	0	0	21	0	0	0	0	0	0	0
238	0	0	0	17	0	0	0	0	0	0	0
239	0	0	0	18	0	0	0	0	0	5	0
240	0	0	0	0	18	0	0	0	0	13	0
241	0	0	1	0	0	0	0	0	20
242	0	0	0	20	0	0	0	0	0
243	0	0	0	0	0	0	0	15	0
244	0	0	0	0	0	0	0	0	15
245	0	0	0	0	0	0	0	15	0
246	0	0	0	0	0	0	0	13	0
247	0	0	0	0	0	0	0	12	0
248	0	0	0	2	0	3	5	5	10
249	0	0	0	162	5	50	132	47	82
250	0	0	0	11	0	0	0	0	0
251	0	0	0	10	0	0	0	0	0
252	10	0	0	0	0	0	0	0	0
253	0	0	0	4	0	10	8	1	0
254	0	0	9	0	0	0	0	0	0
255	0	0	0	8	0	0	0	0	0
256	0	0	0	0	0	0	0	0	10
257	0	0	0	0	0	0	7	0	0
258	0	0	0	0	0	0	0	7	0
259	0	0	1	55	0	0	98	1	1
260	0	0	0	7	0	0	0	8	0
261	0	10	0	0	0	0	0	0	0
262	0	0	0	0	0	0	0	0	8
263	0	0	0	6	0	0	0	0	0
264	0	0	0	0	0	6	0	0	0
265	0	0	0	0	0	0	9	0	0
266	0	0	0	4	0	2	0	0	1
267	0	0	0	3	9	0	5	0	0
268	0	0	0	0	0	0	0	0	4
269	0	0	0	0	0	400	201	67	396
270	0	0	0	1	0	0	3	0	1
271	0	0	0	0	0	0	0	4	0
272	0	0	0	0	0	0	5	0	0
273	0	0	0	0	0	0	0	3	0
274	0	0	0	3	0	0	0	0	0
275	0	0	0	0	0	2	0	0	0
276	0	0	0	2	0	0	0	0	0
277	0	0	0	0	0	0	0	2	0
