# Supplementary material for: Bacterial Community Survey of Wolbachia-Infected Parthenogenetic Parasitoid Trichogramma pretiosum (Hymenoptera: Trichogrammatidae) Treated with Antibiotics and High Temperature
Source: Int J Mol Sci. 2023 May 8;24(9):8448. doi: 10.3390/ijms24098448 (PMC10179479; doi:10.3390/ijms24098448)
Supplement: Supplementary file 1 [file ijms-24-08448-s001.zip › Supplementary Table S3.xlsx]

## Sheet: Supplementary Table S3
ID	TPW-S	TPW-TH	TPW-H	TPW-HT
Clostridium	0	0	0.004021	0
Peptostreptococcus	0	0	0.004021	0
Anaerococcus	0	0	0.004021	0
Veillonella	0	0	0.016085	0.00805
Wolbachia	22.7781	20.115	99.0108	96.4337
Sediminibacterium	0	0.040222	0.012064	0.064402
Ochrobactrum	0	0	0.016085	0.032201
Stenotrophomonas	0.0093391	0	0	0.024151
Haemophilus	0	0	0.004021	0.032201
Bacillus	0	0	0	0.052327
Massilia	0	0	0	0.004025
Porphyromonas	0	0	0	0.004025
Lachnospira	0	0	0	0.004025
Others(<0.5%)	1.45846	3.78087	0.048255	0.297859
Serratia	0	0.856729	0.028149	0.273708
Propionibacterium	0.223607	1.94675	0	0
Enhydrobacter	0.90278	12.1591	0	0.028176
Paracoccus	0.0544781	0.884885	0.004021	0.032201
Jeotgalicoccus	0	0.506798	0	0.048301
Sphingopyxis	0	0.140777	0	0.020126
Eikenella	0	0.828574	0.06434	0.068427
Flavobacterium	0	1.43593	0	0
Cloacibacterium	0	0.052289	0	0
Novosphingobium	0	1.09404	0	0
Leuconostoc	0	0.27351	0	0
Rhodococcus	0	0.94924	0.008042	0.012075
Megamonas	0	0.728019	0.008042	0.00805
Streptococcus	0	2.19612	0.03217	0.024151
Skermanella	0	0.390154	0	0.020126
Bradyrhizobium	0	5.77991	0.060318	0.297859
Lysobacter	0	0.607353	0.004021	0.028176
Corynebacterium	0	1.09404	0.036191	0.056352
Deinococcus	0	0.848685	0	0.020126
Methylobacterium	0	3.60792	0.020106	0.072452
Actinomyces	0	0.349932	0	0.012075
Enterococcus	0	0.828574	0	0.024151
Sphingomonas	0	4.14287	0.048255	0.140879
Burkholderia	0	7.59794	0.128679	0.334085
Chryseobacterium	0	1.84619	0.028149	0.084527
Unclassified	0	13.0561	0.188998	0.587667
Acinetobacter	39.2056	4.89502	0.072382	0.390436
Ruminococcus	1.10046	0.229266	0.024127	0.048301
Lactobacillus	0.129191	0	0.012064	0
Bacteroides	1.08178	0	0.012064	0.068427
Faecalibacterium	0.376677	0.008044	0.028149	0.020126
Megasphaera	5.55988	0	0	0
Blautia	1.94876	0	0	0
Comamonas	0.231921	0	0	0
Aquabacterium	1.253	0	0	0
Acidovorax	0.140087	0	0	0
Anoxybacillus	0.168104	0	0	0
Butyricicoccus	2.30209	0	0	0
Brevibacillus	0.0809389	0	0	0
Collinsella	1.03041	0	0	0
Dorea	0.622607	0	0	0
Dialister	0.658407	0	0	0
Gemmiger	1.76665	0	0	0
Nocardia	0.235034	0	0	0
Oscillospira	1.20474	0	0	0
Pelomonas	0.566572	0	0	0
Phascolarctobacterium	1.57208	0	0	0
Paucibacter	0.182113	0	0	0
Prauseria	0.00466955	0	0	0
Coprococcus	1.69038	0	0	0
Roseburia	0.726894	0	0	0
Brevundimonas	0.223607	0	0	0
Aneurinibacillus	0.223607	0	0	0
Sutterella	0.493416	0	0	0
WCHB1-84	0.223607	0	0	0
Prevotella	3.15195	2.50583	0.036191	0.124779
Pseudomonas	1.27946	1.78586	0.008042	0.096603
Staphylococcus	1.92697	2.43745	0.028149	0.100628
