# Supplementary material for: Bacterial Community Survey of Wolbachia-Infected Parthenogenetic Parasitoid Trichogramma pretiosum (Hymenoptera: Trichogrammatidae) Treated with Antibiotics and High Temperature
Source: Int J Mol Sci. 2023 May 8;24(9):8448. doi: 10.3390/ijms24098448 (PMC10179479; doi:10.3390/ijms24098448)
Supplement: Supplementary file 1 [file ijms-24-08448-s001.zip › Supplementary Table S4.xlsx]

## Sheet: Sheet1
Genus	mean(TPW-H-F)	SD(TPW-H-F)	mean(TPW-S-F)	SD(TPW-S-F)	mean(TPW-S-M)	SD(TPW-S-M)		TPW-TH-F	mean	SD		TPW-HT-F	mean	SD
Acidaminococcus	0	0	0	0	0.210212	0.364097		Wolbachia	20.12	3.21		Wolbachia	96.43	1.48
Acidovorax	0.00118	0.002044	0.130972	0.126661	0.669275	0.475759		Unclassified	13.06	4.01		Unclassified	0.59	0.31
Acinetobacter	0.718158	0.778588	40.5884	6.27387	63.2503	17.992		Enhydrobacter	12.16	3.49		Acinetobacter	0.39	0.16
Actinomycetospora	0	0	0.036838	0.063805	0	0		Burkholderia	7.6	1.52		Burkholderia	0.33	0.09
Adlercreutzia	0	0	0	0	0.019707	0.034134		Bradyrhizobium	5.78	1.94		Others (<0.5%)	0.3	0.06
Aerococcus	0	0	0	0	0.018394	0.031859		Acinetobacter	4.9	1.11		Bradyrhizobium	0.3	0.07
Afifella	0	0	0	0	0.031007	0.053706		Sphingomonas	4.14	1.08		Serratia	0.27	0.11
Akkermansia	0	0	0.039951	0.069197	0.035583	0.061631		Others	3.78	1.07		Sphingomonas	0.14	0.02
Alcaligenes	0	0	0	0	0.005309	0.009195		Methylobacterium	3.61	1.01		Prevotella	0.12	0.06
Alishewanella	0	0	0	0	0.004204	0.007282		Prevotella	2.51	0.61		Staphylococcus	0.1	0.009
Amycolatopsis	0	0	0.015046	0.026061	0	0		TPW-TH-F	mean			TPW-HT-F	mean
Anaerococcus	0	0	0	0	0.16032	0.277683		Achromobacter	0			Achromobacter	0
Aneurinibacillus	0.050307	0.050676	0.277365	0.277149	0.051458	0.089128		Acinetobacter	4.89502			Acinetobacter	0.390436
Anoxybacillus	0.058511	0.050876	0.061842	0.092437	0.382069	0.542749		Actinomyces	0.349932			Actinomyces	0.012075
Aquabacterium	0.155168	0.144143	0.699001	0.488648	0.577009	0.385678		Alishewanella	0			Alishewanella	0
Arenimonas	0	0	0.039593	0.068577	0	0		Anaerococcus	0			Anaerococcus	0
Bacillus	0.080112	0.138757	0	0	0	0		Bacillus	0			Bacillus	0.052327
Bacteroides	0	0	0.56921	0.542198	0.669192	0.917077		Bacteroides	0			Bacteroides	0.068427
Bifidobacterium	0	0	0	0	0.100861	0.105363		Blautia	0			Blautia	0
Blautia	0.012993	0.022504	0.651675	1.12331	1.22369	1.82449		Bradyrhizobium	5.77991			Bradyrhizobium	0.297859
Brachybacterium	0	0	0	0	0.341047	0.59071		Burkholderia	7.59794			Burkholderia	0.334085
Bradyrhizobium	0.024405	0.042271	0	0	0	0		Chroococcidiopsis	0			Chroococcidiopsis	0
Brevibacillus	0.121775	0.119581	0.14299	0.182123	0.033444	0.057927		Chryseobacterium	1.84619			Chryseobacterium	0.084527
Brevibacterium	0	0	0.023348	0.040439	0.015328	0.026549		Cloacibacterium	0.052289			Cloacibacterium	0
Brevundimonas	0	0	0.529636	0.521466	0	0		Clostridium	0			Clostridium	0
Burkholderia	0	0	0.04462	0.077284	0.001642	0.002845		Coprococcus	0			Coprococcus	0
Butyricicoccus	0	0	0.810542	1.29334	1.26729	2.19501		Corynebacterium	1.09404			Corynebacterium	0.056352
Butyricimonas	0	0	0.018678	0.032352	0.056932	0.09861		Deinococcus	0.848685			Deinococcus	0.020126
Candidatus_Xiphinematobacter	0	0	0	0	0.074851	0.129646		Devosia	0			Devosia	0
Chryseobacterium	0	0	0.009339	0.016176	0	0		Dokdonella	0			Dokdonella	0
Cloacibacterium	0	0	0	0	0.231456	0.400893		Eikenella	0.828574			Eikenella	0.068427
Clostridium	0	0	0.034762	0.06021	0.537166	0.341107		Enhydrobacter	12.1591			Enhydrobacter	0.028176
Collinsella	0	0	0.343471	0.59491	0.451079	0.781292		Enterococcus	0.828574			Enterococcus	0.024151
Comamonas	0	0	0.278046	0.225087	0.137237	0.137815		Faecalibacterium	0.008044			Faecalibacterium	0.020126
Coprococcus	0	0	0.761665	0.857481	1.50322	1.73568		Flavobacterium	1.43593			Flavobacterium	0
Coprothermobacter	0.000531	0.000919	0	0	0.143864	0.249179		Haemophilus	0			Haemophilus	0.032201
Corynebacterium	0	0	0	0	0.15765	0.268972		Halomonas	0			Halomonas	0
Cupriavidus	0	0	0.011414	0.01977	0.05529	0.095765		Jeotgalicoccus	0.506798			Jeotgalicoccus	0.048301
Dechloromonas	0	0	0	0	0.006569	0.011378		Lachnospira	0			Lachnospira	0.004025
Demequina	0.00052	0.0009	0	0	0.029431	0.050975		Lactobacillus	0			Lactobacillus	0
Dermatophilus	0	0	0	0	0.023124	0.040052		Leuconostoc	0.27351			Leuconostoc	0
Desulfovibrio	0	0	0	0	0.076092	0.131796		Lysobacter	0.607353			Lysobacter	0.028176
Dialister	0.061965	0.094148	0.379178	0.340393	0.097989	0.169723		Massilia	0			Massilia	0.004025
Dokdonella	0	0	0	0	0.019971	0.03459		Megamonas	0.728019			Megamonas	0.00805
Dorea	0	0	0.207536	0.359462	0.364608	0.363768		Methylobacterium	3.60792			Methylobacterium	0.072452
Dysgonomonas	0	0	0	0	0.028466	0.049305		Novosphingobium	1.09404			Novosphingobium	0
Enhydrobacter	0.02971	0.05146	0.634444	0.240008	1.88461	0.803098		Ochrobactrum	0			Ochrobactrum	0.032201
Faecalibacterium	0	0	0.219199	0.195777	0.736237	0.645307		Parabacteroides	0			Parabacteroides	0
Finegoldia	0.00052	0.0009	0	0	0.111481	0.193091		Paracoccus	0.884885			Paracoccus	0.032201
Fluviicola	0	0	0	0	0.17343	0.30039		Peptostreptococcus	0			Peptostreptococcus	0
Fusobacterium	0	0	0.098718	0.170984	0	0		Porphyromonas	0			Porphyromonas	0.004025
Gemmiger	0	0	0.588882	1.01997	0.537573	0.931103		Prevotella	2.50583			Prevotella	0.124779
Geobacillus	0.025996	0.045027	0	0	0	0		Propionibacterium	1.94675			Propionibacterium	0
Gluconacetobacter	0	0	0.001038	0.001797	0	0		Pseudochrobactrum	0			Pseudochrobactrum	0
Holdemania	0	0	0.001557	0.002696	0.020255	0.035082		Pseudomonas	1.78586			Pseudomonas	0.096603
Janthinobacterium	0	0	0.000528	0.000915	0.133278	0.184612		Rhodococcus	0.94924			Rhodococcus	0.012075
Kaistobacter	0	0	0.074962	0.129838	0	0		Rudaea	0			Rudaea	0
Lachnospira	0	0	0.038394	0.0665	0.129147	0.134017		Ruminococcus	0.229266			Ruminococcus	0.048301
Lactobacillus	0.082754	0.040362	0.049842	0.069074	0.223025	0.275028		Sediminibacterium	0.040222			Sediminibacterium	0.064402
Leadbetterella	0	0	0	0	0.066358	0.114935		Serratia	0.856729			Serratia	0.273708
Lysobacter	0	0	0	0	0.134014	0.23212		Shinella	0			Shinella	0
Macrococcus	0	0	0.010896	0.018872	0	0		Skermanella	0.390154			Skermanella	0.020126
Massilia	0	0	0.064404	0.111551	0.056275	0.090731		Sphingomonas	4.14287			Sphingomonas	0.140879
Megasphaera	0.000531	0.000919	1.85329	3.21	0.749427	1.29804		Sphingopyxis	0.140777			Sphingopyxis	0.020126
Meiothermus	0	0	0.006226	0.010784	0.075394	0.115296		Staphylococcus	2.43745			Staphylococcus	0.100628
Methylobacterium	0.025969	0.04498	0.00882	0.015277	0	0		Stenotrophomonas	0			Stenotrophomonas	0.024151
Methylosinus	0	0	0	0	0.041938	0.072639		Streptococcus	2.19612			Streptococcus	0.024151
Microbacterium	0.005338	0.006428	0.062292	0.107893	0.04419	0.073713		Tepidimonas	0			Tepidimonas	0
Micrococcus	0	0	0.028092	0.048657	0.147679	0.255787		Treponema	0			Treponema	0
Microcystis	0	0	0	0	0.17837	0.308945		Turicibacter	0			Turicibacter	0
Nesterenkonia	0.056649	0.098118	0.01349	0.023365	0	0		Veillonella	0			Veillonella	0.00805
Nocardia	0	0	0.131135	0.119861	0.006307	0.010923		Wolbachia	20.115			Wolbachia	96.4337
Nocardioides	0	0	0.00264	0.004572	0	0		YRC22	0			YRC22	0
Novosphingobium	0.011515	0.017033	0.000519	0.000899	0.032058	0.055527		Unclassified	13.0561			Unclassified	0.587667
Odoribacter	0	0	0.010377	0.017973	0.07664	0.132744		Others(<0.5%)	3.78087			Others(<0.5%)	0.297859
Opitutus	0	0	0.001056	0.001828	0	0
Oscillospira	0.004775	0.008271	0.401581	0.695559	0.28464	0.491646
Oxalobacter	0	0	0	0	0.007117	0.012326
Parabacteroides	0	0	0	0	0.034488	0.059735
Paracoccus	0.021222	0.036757	0.227201	0.190018	0.010949	0.018964
Paucibacter	0	0	0.109799	0.09667	0.165098	0.285958
Pelomonas	0.020287	0.01799	1.55717	0.881505	1.86019	0.63778
Peptoniphilus	0	0	0	0	0.058926	0.102062
Petrobacter	0	0	0	0	0.134839	0.233548
Phascolarctobacterium	0	0	0.791422	0.786096	0.598884	1.0373
Prauseria	0.067963	0.072925	0.185134	0.210591	0.132847	0.09294
Prevotella	0.179323	0.310596	1.23377	1.68375	1.46062	2.35688
Propionibacterium	0.139491	0.191377	0	0	0.044146	0.076463
Propionicimonas	0	0	0	0	0.001642	0.002845
Pseudomonas	0.036077	0.062487	1.21537	0.284493	2.95253	1.71951
Pseudonocardia	0	0	0.084796	0.146872	0	0
Pseudoxanthomonas	0	0	0	0	0.054679	0.094706
Psychrobacter	0	0	0	0	0.003832	0.006637
Ralstonia	0	0	0.079013	0.112222	0.237399	0.261995
Rhodoferax	0	0	0	0	0.188456	0.326415
Roseateles	0	0	0.000519	0.000899	0.041518	0.071912
Roseburia	0	0	0.274032	0.395068	1.4752	2.23479
Roseomonas	0	0	0	0	0.027854	0.048245
Rubellimicrobium	0	0	0	0	0.037839	0.06554
Ruminococcus	0	0	0.382426	0.622274	1.74936	2.9217
Salmonella	0	0	0.087547	0.137038	0.030639	0.051695
Schlegelella	0.009139	0.007207	0.049939	0.083815	0.021635	0.023112
Sedimentibacter	0	0	0	0	0.251211	0.435111
Serinicoccus	0.012473	0.021604	0	0	0	0
Shewanella	0	0	0	0	0.019445	0.03368
Shinella	0	0	0	0	0.057285	0.09922
Solimonas	0	0	0	0	0.044889	0.07775
Sphingomonas	0.081733	0.107902	0.052383	0.037337	0.897081	1.14043
Sporomusa	0	0	0.08552	0.148126	0	0
Staphylococcus	0	0	0.874888	0.941298	0.114303	0.158787
Stenotrophomonas	0	0	0	0	0.053648	0.09292
Streptococcus	0.021308	0.036907	0.010915	0.010925	0.026012	0.045055
Streptomyces	0	0	0.088237	0.12063	0.056271	0.097465
Sutterella	0	0	0.164472	0.284874	0.381556	0.660874
Synechococcus	0.003243	0.004178	0	0	0.176246	0.305267
Synergistes	0	0	0	0	0.036678	0.063528
Tepidimonas	0	0	0.005707	0.009885	0.04708	0.053404
Thermicanus	0	0	0.05811	0.100649	0	0
Thermoactinomyces	0	0	0.006746	0.010363	0.202386	0.337848
Thiobacillus	0	0	0	0	0.170407	0.295153
Unclassified	1.76166	0.984708	2.81296	1.29378	6.71497	4.23196
WCHB1_84	0.213661	0.307922	0.062022	0.08766	0.230966	0.131916
Weissella	0	0	0.000519	0.000899	0.002108	0.002407
Wolbachia	95.903	2.29854	38.4919	14.4404	0.282125	0.273115
